# Supplementary material for: Usefulness of Hounsfield Units and the Serum Neutrophil-to-Lymphocyte Ratio as Prognostic Factors in Patients with Breast Cancer
Source: Cancers (Basel). 2022 Jul 7;14(14):3322. doi: 10.3390/cancers14143322 (PMC9318691; doi:10.3390/cancers14143322)
Supplement: Supplementary file 1 [file cancers-14-03322-s001.zip]

Archive with 1 entries (1 files):
- cancers-1788460-supplementary.pdf
